# Supplementary material for: Method to Measure Surface Tension of Microdroplets Using Standard AFM Cantilever Tips
Source: Langmuir. 2023 Jul 19;39(30):10367–74. doi: 10.1021/acs.langmuir.3c00613 (PMC10399288; doi:10.1021/acs.langmuir.3c00613)
Supplement: Supplementary file 2 — la3c00613_si_002.xlsx [file la3c00613_si_002.xlsx]

## Sheet: Sheet1
Liquid	Tip contact angle	Tip shape	Tip angle	Surface Tension (mN/m)	Curvature (m)	Contact Diameter, D (m)	Drop Height, h (m)	Max Height raw (m)	Volume (m3)	Volume raw (m3)	Drop contact angle	D/h	Simulation D/h	Adhesion (N)	Jumpin distance (m)	yd/F	s (m)
Glycerol	40	Pyramid	13	71.3315	1.31683e-05	1.59429e-05	2.68688e-06	2.66477e-06	2.78347e-16	2.70555e-16	37.2542	5.9336	6.03493	4.52722e-07	2.45964e-06	0.423349	4.05041e-06
Glycerol	40	Pyramid	13	72.1669	1.30045e-05	1.54359e-05	2.53787e-06	2.9893e-06	2.4602e-16	2.339e-16	36.4046	6.08221	6.03493	4.35911e-07	2.33666e-06	0.420156	3.88711e-06
Glycerol	40	Pyramid	13	73.3472	9.93693e-06	1.23656e-05	2.15776e-06	2.22197e-06	1.34827e-16	1.27824e-16	38.4773	5.73077	6.03493	3.69923e-07	1.93372e-06	0.427833	3.18099e-06
Glycerol	40	Pyramid	13	56.2123	1.28347e-05	1.28734e-05	1.73072e-06	1.83813e-06	1.15349e-16	1.10504e-16	30.0997	7.4382	7.03164	2.46799e-07	1.31177e-06	0.394198	3.01978e-06
Glycerol	40	Pyramid	13	61.0546	1.10247e-05	1.04702e-05	1.32224e-06	1.41872e-06	5.81322e-17	5.5469e-17	28.3497	7.91854	8.04008	2.09039e-07	1.08232e-06	0.386189	2.40312e-06
Glycerol	40	Pyramid	13	61.9464	8.05968e-06	8.20586e-06	1.1225e-06	1.12337e-06	3.04227e-17	2.84671e-17	30.6018	7.31031	7.03164	1.75405e-07	9.44943e-07	0.396426	1.93659e-06
Glycerol	40	Pyramid	13	61.0878	7.11824e-06	7.22715e-06	9.85424e-07	1.02377e-06	2.07134e-17	1.90911e-17	30.5074	7.33405	7.03164	1.5201e-07	8.13811e-07	0.396009	1.70368e-06
Glycerol	40	Pyramid	13	60.8293	7.03861e-06	6.84012e-06	8.86763e-07	8.84227e-07	1.66579e-17	1.50509e-17	29.0715	7.71358	8.04008	1.38474e-07	7.2951e-07	0.389539	1.58432e-06
Glycerol	40	Pyramid	13	59.3759	4.51875e-05	1.81275e-05	9.18339e-07	9.18258e-07	1.18911e-16	1.12544e-16	11.5709	19.7394	19.9144	1.9425e-07	9.41096e-07	0.280706	3.05055e-06
Glycerol	40	Pyramid	13	60.9989	3.47826e-05	1.44417e-05	7.57776e-07	7.57029e-07	6.22914e-17	5.74869e-17	11.9817	19.058	18.9355	1.62526e-07	7.51492e-07	0.284406	2.45912e-06
Glycerol	40	Pyramid	13	61.3125	3.10842e-05	1.34339e-05	7.34399e-07	7.33522e-07	5.22541e-17	5.01255e-17	12.4794	18.2923	17.9897	1.55955e-07	7.17898e-07	0.288724	2.31923e-06
Glycerol	40	Pyramid	13	63.1107	6.16254e-05	2.51021e-05	1.29166e-06	1.29839e-06	3.20744e-16	3.04974e-16	11.7515	19.4341	19.9144	2.88711e-07	1.31985e-06	0.282349	4.24642e-06
Glycerol	40	Pyramid	13	62.4883	6.05542e-05	2.52201e-05	1.32753e-06	1.33362e-06	3.32813e-16	3.16937e-16	12.0195	18.9977	18.9355	2.91337e-07	1.36177e-06	0.28474	4.29903e-06
Glycerol	40	Pyramid	13	62.2801	3.14896e-05	1.34545e-05	7.26974e-07	7.26247e-07	5.188e-17	4.84979e-17	12.3354	18.5075	18.9355	1.57486e-07	7.22198e-07	0.287492	2.31368e-06
Glycerol	40	Pyramid	13	61.9299	3.43323e-05	1.5095e-05	8.39878e-07	8.3925e-07	7.54621e-17	7.13252e-17	12.6994	17.9728	17.9897	1.78998e-07	8.54355e-07	0.290582	2.62148e-06
Glycerol	40	Pyramid	13	61.8891	3.65917e-05	1.6561e-05	9.49227e-07	9.4931e-07	1.02683e-16	9.55579e-17	13.079	17.4468	17.0766	2.00009e-07	9.70954e-07	0.293721	2.90494e-06
Glycerol	40	Pyramid	13	61.8415	1.88e-05	9.86247e-06	6.58256e-07	6.58898e-07	2.52929e-17	2.39969e-17	15.2066	14.9827	15.0152	1.31281e-07	6.66774e-07	0.31008	1.82097e-06
Glycerol	40	Pyramid	13	60.1398	1.01185e-05	4.89211e-06	3.00106e-07	3.00703e-07	2.83466e-18	2.64248e-18	13.9893	16.3013	16.0232	5.99707e-08	2.85546e-07	0.300952	8.77952e-07
Ionic liquid	10	Pyramid	13	31.1979	2.61283e-05	1.98552e-05	1.95951e-06	1.93922e-06	3.073e-16	2.85241e-16	22.331	10.1327	9.9899	2.40105e-07	1.74134e-06	0.254609	4.18625e-06
Ionic liquid	10	Pyramid	13	32.1126	2.60024e-05	1.66205e-05	1.36372e-06	1.35126e-06	1.49263e-16	1.39209e-16	18.6385	12.1876	11.9703	1.84843e-07	1.16542e-06	0.236917	3.2907e-06
Ionic liquid	10	Pyramid	13	31.6492	1.98559e-05	1.14063e-05	8.36681e-07	8.18065e-07	4.30543e-17	4.13958e-17	16.6921	13.6328	14.0515	1.16715e-07	6.44856e-07	0.22688	2.17425e-06
Ionic liquid	10	Pyramid	13	31.1052	1.80993e-05	1.04271e-05	7.67153e-07	7.50813e-07	3.2991e-17	3.15677e-17	16.7415	13.592	14.0515	1.05055e-07	5.86321e-07	0.227143	1.98961e-06
Ionic liquid	10	Pyramid	13	31.2459	1.85549e-05	1.03124e-05	7.30823e-07	7.30404e-07	3.07251e-17	2.85378e-17	16.1343	14.1107	14.0515	1.02004e-07	5.5118e-07	0.223866	1.94298e-06
Ionic liquid	10	Pyramid	13	31.0289	1.75936e-05	1.03738e-05	7.81967e-07	7.79995e-07	3.32965e-17	3.13087e-17	17.1465	13.2662	12.982	1.05823e-07	6.11084e-07	0.229284	1.99574e-06
Ionic liquid	10	Pyramid	13	32.2968	2.13288e-05	1.46008e-05	1.2883e-06	1.27065e-06	1.08972e-16	1.01507e-16	20.0158	11.3334	11.0148	1.70745e-07	1.09921e-06	0.243685	2.96308e-06
Ionic liquid	10	Pyramid	13	31.2432	1.75183e-05	1.1184e-05	9.16486e-07	9.03289e-07	4.54205e-17	3.97251e-17	18.6152	12.2032	11.9703	1.2092e-07	7.42546e-07	0.236801	2.21337e-06
Mineral oil	10	Pyramid	13	27.2373	3.62473e-05	1.67532e-05	9.81174e-07	9.64084e-07	1.08638e-16	1.01889e-16	13.3616	17.0746	17.0766	1.28913e-07	7.83305e-07	0.207307	2.96004e-06
Mineral oil	10	Pyramid	13	26.3179	2.97042e-05	1.52221e-05	9.9164e-07	9.81093e-07	9.07436e-17	8.45281e-17	14.8464	15.3505	15.0152	1.20505e-07	8.05513e-07	0.216571	2.78768e-06
Mineral oil	10	Pyramid	13	26.992	3.17778e-05	1.59542e-05	1.01752e-06	1.00194e-06	1.02259e-16	9.60386e-17	14.5383	15.6794	16.0232	1.279e-07	8.45783e-07	0.214739	2.90094e-06
Mineral oil	10	Pyramid	13	26.7224	3.29003e-05	1.50875e-05	8.76537e-07	8.63437e-07	7.87077e-17	7.25436e-17	13.2554	17.2127	17.0766	1.13378e-07	7.05237e-07	0.206595	2.65854e-06
Mineral oil	10	Pyramid	13	27.9995	1.46815e-05	1.17439e-05	1.2254e-06	1.21083e-06	6.73325e-17	6.29295e-17	23.5755	9.58371	9.9899	1.31819e-07	1.05798e-06	0.260288	2.52374e-06
Mineral oil	10	Pyramid	13	27.0492	1.49937e-05	1.18495e-05	1.22022e-06	1.20663e-06	6.82329e-17	6.34714e-17	23.2751	9.71091	9.9899	1.27472e-07	1.01785e-06	0.258928	2.53494e-06
Mineral oil	10	Pyramid	13	27.6946	1.45131e-05	1.14753e-05	1.18233e-06	1.16675e-06	6.20051e-17	5.79259e-17	23.2873	9.70569	9.9899	1.26433e-07	9.95813e-07	0.258984	2.45535e-06
Mineral oil	10	Pyramid	13	27.2387	1.11432e-05	8.99266e-06	9.4742e-07	9.41448e-07	3.05323e-17	2.73591e-17	23.7974	9.49174	9.03447	9.87668e-08	7.58935e-07	0.261288	1.93891e-06
Mineral oil	10	Pyramid	13	27.9481	1.78038e-05	1.36467e-05	1.35944e-06	1.35351e-06	1.00736e-16	9.2877e-17	22.5353	10.0385	9.9899	1.48674e-07	1.19014e-06	0.25555	2.88645e-06
Mineral oil	10	Pyramid	13	27.8775	1.48373e-05	1.12679e-05	1.11126e-06	1.10195e-06	5.61251e-17	4.98202e-17	22.316	10.1398	9.9899	1.21707e-07	9.39081e-07	0.254539	2.37514e-06
Mineral oil	10	Pyramid	13	28.5152	1.357e-05	1.00993e-05	9.74517e-07	9.62579e-07	3.95173e-17	3.39773e-17	21.8462	10.3633	9.9899	1.10114e-07	8.1542e-07	0.252362	2.113e-06
Mineral oil	10	Pyramid	13	28.2204	1.46781e-05	1.10006e-05	1.06952e-06	1.05856e-06	5.1466e-17	4.49617e-17	22.0075	10.2855	9.9899	1.19245e-07	8.83152e-07	0.253112	2.30751e-06
Mineral oil	10	Pyramid	13	29.0588	3.17294e-05	1.69806e-05	1.15703e-06	1.16636e-06	1.31822e-16	1.23326e-16	15.5206	14.676	15.0152	1.52511e-07	9.95404e-07	0.220455	3.15718e-06
Mineral oil	10	Pyramid	13	29.2231	2.57112e-05	1.37183e-05	9.31809e-07	9.57077e-07	6.92864e-17	6.25331e-17	15.4725	14.7222	15.0152	1.23671e-07	7.85664e-07	0.220183	2.54792e-06
Mineral oil	10	Pyramid	13	26.4649	2.25606e-05	1.11954e-05	7.05482e-07	7.26223e-07	3.49077e-17	2.89276e-17	14.3663	15.8692	16.0232	8.73689e-08	5.33962e-07	0.213697	2.02742e-06
Mineral oil	10	Pyramid	13	30.5536	2.50565e-05	1.38289e-05	9.72919e-07	9.83055e-07	7.35471e-17	6.8494e-17	16.0189	14.2138	14.0515	1.33163e-07	8.34822e-07	0.223232	2.59912e-06
Mineral oil	10	Pyramid	13	29.1564	2.09454e-05	1.12796e-05	7.73571e-07	7.95452e-07	3.88919e-17	3.49282e-17	15.6203	14.5811	15.0152	1.02049e-07	6.25173e-07	0.221017	2.10179e-06
Mineral oil	10	Pyramid	13	30.5571	2.4119e-05	1.31048e-05	9.07103e-07	9.25711e-07	6.15665e-17	5.63183e-17	15.7636	14.4469	14.0515	1.2496e-07	7.6509e-07	0.221819	2.44954e-06
Mineral oil	10	Pyramid	13	30.911	2.57704e-05	1.42199e-05	1.00021e-06	1.00979e-06	7.99462e-17	7.4638e-17	16.0154	14.2169	14.0515	1.38511e-07	8.50486e-07	0.223213	2.67241e-06
Mineral oil	10	Pyramid	13	29.2506	2.33394e-05	1.23211e-05	8.27727e-07	8.53114e-07	4.96421e-17	4.57543e-17	15.3048	14.8854	15.0152	1.10439e-07	6.90723e-07	0.219229	2.27992e-06
Mineral oil	10	Pyramid	13	29.2706	2.13587e-05	1.14424e-05	7.80513e-07	7.9365e-07	4.03796e-17	3.65083e-17	15.5372	14.6601	15.0152	1.03587e-07	6.50706e-07	0.220549	2.12826e-06
Mineral oil	10	Pyramid	13	29.1555	2.12086e-05	1.14106e-05	7.81794e-07	8.05327e-07	4.02232e-17	3.63763e-17	15.6053	14.5954	15.0152	1.0317e-07	6.51958e-07	0.220932	2.12551e-06
Mineral oil	10	Pyramid	13	30.2981	2.22348e-05	1.1872e-05	8.07012e-07	8.21689e-07	4.49426e-17	4.0712e-17	15.484	14.7111	15.0152	1.11015e-07	6.71197e-07	0.220249	2.20558e-06
Glycerol	40	Cone	14	79.7699	1.31683e-05	1.59429e-05	2.68688e-06	2.66477e-06	2.78347e-16	2.70555e-16	37.2542	5.9336	6.03493	4.52722e-07	2.45964e-06	0.473431	4.05041e-06
Glycerol	40	Cone	14	80.904	1.30045e-05	1.54359e-05	2.53787e-06	2.9893e-06	2.4602e-16	2.339e-16	36.4046	6.08221	6.03493	4.35911e-07	2.33666e-06	0.471023	3.88711e-06
Glycerol	40	Cone	14	81.7391	9.93693e-06	1.23656e-05	2.15776e-06	2.22197e-06	1.34827e-16	1.27824e-16	38.4773	5.73077	6.03493	3.69923e-07	1.93372e-06	0.476783	3.18099e-06
Glycerol	40	Cone	14	64.2823	1.28347e-05	1.28734e-05	1.73072e-06	1.83813e-06	1.15349e-16	1.10504e-16	30.0997	7.4382	7.03164	2.46799e-07	1.31177e-06	0.45079	3.01978e-06
Glycerol	40	Cone	14	70.2411	1.10247e-05	1.04702e-05	1.32224e-06	1.41872e-06	5.81322e-17	5.5469e-17	28.3497	7.91854	8.04008	2.09039e-07	1.08232e-06	0.444297	2.40312e-06
Glycerol	40	Cone	14	70.7204	8.05968e-06	8.20586e-06	1.1225e-06	1.12337e-06	3.04227e-17	2.84671e-17	30.6018	7.31031	7.03164	1.75405e-07	9.44943e-07	0.452575	1.93659e-06
Glycerol	40	Cone	14	69.7622	7.11824e-06	7.22715e-06	9.85424e-07	1.02377e-06	2.07134e-17	1.90911e-17	30.5074	7.33405	7.03164	1.5201e-07	8.13811e-07	0.452242	1.70368e-06
Glycerol	40	Cone	14	69.8066	7.03861e-06	6.84012e-06	8.86763e-07	8.84227e-07	1.66579e-17	1.50509e-17	29.0715	7.71358	8.04008	1.38474e-07	7.2951e-07	0.447028	1.58432e-06
Glycerol	40	Cone	14	73.1402	4.51875e-05	1.81275e-05	9.18339e-07	9.18258e-07	1.18911e-16	1.12544e-16	11.5709	19.7394	19.9144	1.9425e-07	9.41096e-07	0.345778	3.05055e-06
Glycerol	40	Cone	14	74.981	3.47826e-05	1.44417e-05	7.57776e-07	7.57029e-07	6.22914e-17	5.74869e-17	11.9817	19.058	18.9355	1.62526e-07	7.51492e-07	0.349597	2.45912e-06
Glycerol	40	Cone	14	75.1836	3.10842e-05	1.34339e-05	7.34399e-07	7.33522e-07	5.22541e-17	5.01255e-17	12.4794	18.2923	17.9897	1.55955e-07	7.17898e-07	0.354043	2.31923e-06
Glycerol	40	Cone	14	77.6676	6.16254e-05	2.51021e-05	1.29166e-06	1.29839e-06	3.20744e-16	3.04974e-16	11.7515	19.4341	19.9144	2.88711e-07	1.31985e-06	0.347475	4.24642e-06
Glycerol	40	Cone	14	76.7973	6.05542e-05	2.52201e-05	1.32753e-06	1.33362e-06	3.32813e-16	3.16937e-16	12.0195	18.9977	18.9355	2.91337e-07	1.36177e-06	0.349941	4.29903e-06
Glycerol	40	Cone	14	76.4228	3.14896e-05	1.34545e-05	7.26974e-07	7.26247e-07	5.188e-17	4.84979e-17	12.3354	18.5075	18.9355	1.57486e-07	7.22198e-07	0.352776	2.31368e-06
Glycerol	40	Cone	14	75.8616	3.43323e-05	1.5095e-05	8.39878e-07	8.3925e-07	7.54621e-17	7.13252e-17	12.6994	17.9728	17.9897	1.78998e-07	8.54355e-07	0.355951	2.62148e-06
Glycerol	40	Cone	14	75.6784	3.65917e-05	1.6561e-05	9.49227e-07	9.4931e-07	1.02683e-16	9.55579e-17	13.079	17.4468	17.0766	2.00009e-07	9.70954e-07	0.359165	2.90494e-06
Glycerol	40	Cone	14	74.9167	1.88e-05	9.86247e-06	6.58256e-07	6.58898e-07	2.52929e-17	2.39969e-17	15.2066	14.9827	15.0152	1.31281e-07	6.66774e-07	0.37564	1.82097e-06
Glycerol	40	Cone	14	73.2403	1.01185e-05	4.89211e-06	3.00106e-07	3.00703e-07	2.83466e-18	2.64248e-18	13.9893	16.3013	16.0232	5.99707e-08	2.85546e-07	0.36651	8.77952e-07
Ionic liquid	10	Cone	14	37.8398	2.61283e-05	1.98552e-05	1.95951e-06	1.93922e-06	3.073e-16	2.85241e-16	22.331	10.1327	9.9899	2.40105e-07	1.74134e-06	0.308814	4.18625e-06
Ionic liquid	10	Cone	14	39.4443	2.60024e-05	1.66205e-05	1.36372e-06	1.35126e-06	1.49263e-16	1.39209e-16	18.6385	12.1876	11.9703	1.84843e-07	1.16542e-06	0.291008	3.2907e-06
Ionic liquid	10	Cone	14	39.0771	1.98559e-05	1.14063e-05	8.36681e-07	8.18065e-07	4.30543e-17	4.13958e-17	16.6921	13.6328	14.0515	1.16715e-07	6.44856e-07	0.280127	2.17425e-06
Ionic liquid	10	Cone	14	38.4007	1.80993e-05	1.04271e-05	7.67153e-07	7.50813e-07	3.2991e-17	3.15677e-17	16.7415	13.592	14.0515	1.05055e-07	5.86321e-07	0.280418	1.98961e-06
Ionic liquid	10	Cone	14	38.6314	1.85549e-05	1.03124e-05	7.30823e-07	7.30404e-07	3.07251e-17	2.85378e-17	16.1343	14.1107	14.0515	1.02004e-07	5.5118e-07	0.27678	1.94298e-06
Ionic liquid	10	Cone	14	38.2677	1.75936e-05	1.03738e-05	7.81967e-07	7.79995e-07	3.32965e-17	3.13087e-17	17.1465	13.2662	12.982	1.05823e-07	6.11084e-07	0.282775	1.99574e-06
Ionic liquid	10	Cone	14	39.5012	2.13288e-05	1.46008e-05	1.2883e-06	1.27065e-06	1.08972e-16	1.01507e-16	20.0158	11.3334	11.0148	1.70745e-07	1.09921e-06	0.298044	2.96308e-06
Ionic liquid	10	Cone	14	38.3789	1.75183e-05	1.1184e-05	9.16486e-07	9.03289e-07	4.54205e-17	3.97251e-17	18.6152	12.2032	11.9703	1.2092e-07	7.42546e-07	0.290884	2.21337e-06
Mineral oil	10	Cone	14	33.9411	3.62473e-05	1.67532e-05	9.81174e-07	9.64084e-07	1.08638e-16	1.01889e-16	13.3616	17.0746	17.0766	1.28913e-07	7.83305e-07	0.25833	2.96004e-06
Mineral oil	10	Cone	14	32.6419	2.97042e-05	1.52221e-05	9.9164e-07	9.81093e-07	9.07436e-17	8.45281e-17	14.8464	15.3505	15.0152	1.20505e-07	8.05513e-07	0.268612	2.78768e-06
Mineral oil	10	Cone	14	33.5057	3.17778e-05	1.59542e-05	1.01752e-06	1.00194e-06	1.02259e-16	9.60386e-17	14.5383	15.6794	16.0232	1.279e-07	8.45783e-07	0.266559	2.90094e-06
Mineral oil	10	Cone	14	33.3141	3.29003e-05	1.50875e-05	8.76537e-07	8.63437e-07	7.87077e-17	7.25436e-17	13.2554	17.2127	17.0766	1.13378e-07	7.05237e-07	0.257555	2.65854e-06
Mineral oil	10	Cone	14	33.7908	1.46815e-05	1.17439e-05	1.2254e-06	1.21083e-06	6.73325e-17	6.29295e-17	23.5755	9.58371	9.9899	1.31819e-07	1.05798e-06	0.314124	2.52374e-06
Mineral oil	10	Cone	14	32.6843	1.49937e-05	1.18495e-05	1.22022e-06	1.20663e-06	6.82329e-17	6.34714e-17	23.2751	9.71091	9.9899	1.27472e-07	1.01785e-06	0.312871	2.53494e-06
Mineral oil	10	Cone	14	33.4626	1.45131e-05	1.14753e-05	1.18233e-06	1.16675e-06	6.20051e-17	5.79259e-17	23.2873	9.70569	9.9899	1.26433e-07	9.95813e-07	0.312922	2.45535e-06
Mineral oil	10	Cone	14	32.8422	1.11432e-05	8.99266e-06	9.4742e-07	9.41448e-07	3.05323e-17	2.73591e-17	23.7974	9.49174	9.03447	9.87668e-08	7.58935e-07	0.315039	1.93891e-06
Mineral oil	10	Cone	14	33.871	1.78038e-05	1.36467e-05	1.35944e-06	1.35351e-06	1.00736e-16	9.2877e-17	22.5353	10.0385	9.9899	1.48674e-07	1.19014e-06	0.309707	2.88645e-06
Mineral oil	10	Cone	14	33.8146	1.48373e-05	1.12679e-05	1.11126e-06	1.10195e-06	5.61251e-17	4.98202e-17	22.316	10.1398	9.9899	1.21707e-07	9.39081e-07	0.308748	2.37514e-06
Mineral oil	10	Cone	14	34.6504	1.357e-05	1.00993e-05	9.74517e-07	9.62579e-07	3.95173e-17	3.39773e-17	21.8462	10.3633	9.9899	1.10114e-07	8.1542e-07	0.306659	2.113e-06
Mineral oil	10	Cone	14	34.2712	1.46781e-05	1.10006e-05	1.06952e-06	1.05856e-06	5.1466e-17	4.49617e-17	22.0075	10.2855	9.9899	1.19245e-07	8.83152e-07	0.307381	2.30751e-06
Mineral oil	10	Cone	17	26.3567	3.17294e-05	1.69806e-05	1.15703e-06	1.16636e-06	1.31822e-16	1.23326e-16	15.5206	14.676	15.0152	1.52511e-07	9.95404e-07	0.199955	3.15718e-06
Mineral oil	10	Cone	17	26.5023	2.57112e-05	1.37183e-05	9.31809e-07	9.57077e-07	6.92864e-17	6.25331e-17	15.4725	14.7222	15.0152	1.23671e-07	7.85664e-07	0.199683	2.54792e-06
Mineral oil	10	Cone	17	23.9308	2.25606e-05	1.11954e-05	7.05482e-07	7.26223e-07	3.49077e-17	2.89276e-17	14.3663	15.8692	16.0232	8.73689e-08	5.33962e-07	0.193235	2.02742e-06
Mineral oil	10	Cone	17	27.7475	2.50565e-05	1.38289e-05	9.72919e-07	9.83055e-07	7.35471e-17	6.8494e-17	16.0189	14.2138	14.0515	1.33163e-07	8.34822e-07	0.20273	2.59912e-06
Mineral oil	10	Cone	17	26.452	2.09454e-05	1.12796e-05	7.73571e-07	7.95452e-07	3.88919e-17	3.49282e-17	15.6203	14.5811	15.0152	1.02049e-07	6.25173e-07	0.200517	2.10179e-06
Mineral oil	10	Cone	17	27.733	2.4119e-05	1.31048e-05	9.07103e-07	9.25711e-07	6.15665e-17	5.63183e-17	15.7636	14.4469	14.0515	1.2496e-07	7.6509e-07	0.201318	2.44954e-06
Mineral oil	10	Cone	17	28.0719	2.57704e-05	1.42199e-05	1.00021e-06	1.00979e-06	7.99462e-17	7.4638e-17	16.0154	14.2169	14.0515	1.38511e-07	8.50486e-07	0.202711	2.67241e-06
Mineral oil	10	Cone	17	26.5156	2.33394e-05	1.23211e-05	8.27727e-07	8.53114e-07	4.96421e-17	4.57543e-17	15.3048	14.8854	15.0152	1.10439e-07	6.90723e-07	0.19873	2.27992e-06
Mineral oil	10	Cone	17	26.5499	2.13587e-05	1.14424e-05	7.80513e-07	7.9365e-07	4.03796e-17	3.65083e-17	15.5372	14.6601	15.0152	1.03587e-07	6.50706e-07	0.200049	2.12826e-06
Mineral oil	10	Cone	17	26.4502	2.12086e-05	1.14106e-05	7.81794e-07	8.05327e-07	4.02232e-17	3.63763e-17	15.6053	14.5954	15.0152	1.0317e-07	6.51958e-07	0.200432	2.12551e-06
Mineral oil	10	Cone	17	27.4781	2.22348e-05	1.1872e-05	8.07012e-07	8.21689e-07	4.49426e-17	4.0712e-17	15.484	14.7111	15.0152	1.11015e-07	6.71197e-07	0.199749	2.20558e-06

## Sheet: Pivot Table_Sheet1_1
DQ	Y																Correction factor	Force max
																	0.982318	0.0038368
	Data	Tip shape															0.981192	0.00380563
	Average - Surface Tension (fixed, mN/m)	Average - Surface Tension (fixed, mN/m)	Min - Contact Radius	Min - Contact Radius	Min - Volume	Min - Volume	Min - Drop Height (m)	Max - Drop Height (m)*	Total Average - Surface Tension (fixed, mN/m)	Total Average - Surface Tension (fixed, mN/m)	Total Min - Contact Radius	Total Min - Contact Radius	Total Min - Volume	Total Min - Volume	Total Min - Drop Height (m)	Total Max - Drop Height (m)*	0.981226	0.00380659
Liquid	Cone	Cone	Cone	Cone	Cone	Cone	Cone	Cone									0.981174	0.00380514
Glycerol	74.5064	4.3995	2.44605e-06	1.261e-05	2.83466e-18	3.32813e-16	3.00106e-07	2.68688e-06	74.5064	4.3995	2.44605e-06	1.261e-05	2.83466e-18	3.32813e-16	3.00106e-07	2.68688e-06	0.98116	0.00380475
Ionic liquid	38.6926	0.593038	5.15621e-06	9.92762e-06	3.07251e-17	3.073e-16	7.30823e-07	1.95951e-06	38.6926	0.593038	5.15621e-06	9.92762e-06	3.07251e-17	3.073e-16	7.30823e-07	1.95951e-06	0.941892	0.00189032
Mineral oil	30.286	3.61073	4.49633e-06	8.49028e-06	3.05323e-17	1.31822e-16	7.05482e-07	1.35944e-06	30.286	3.61073	4.49633e-06	8.49028e-06	3.05323e-17	1.31822e-16	7.05482e-07	1.35944e-06	0.942122	0.00189395
Total Result	47.9027	21.0033	2.44605e-06	1.261e-05	2.83466e-18	3.32813e-16	3.00106e-07	2.68688e-06	47.9027	21.0033	2.44605e-06	1.261e-05	2.83466e-18	3.32813e-16	3.00106e-07	2.68688e-06	0.942153	0.00189444
													mineraloil	repeat7	0.02842	0.0301634	0.942203	0.00189522
													mineraloil	repeat8	0.0284217	0.030165	0.942209	0.00189532
													ionicliquid	repeat1	0.0282521	0.0307729	0.918083	0.00193352
													ionicliquid	repeat2	0.0280409	0.0305674	0.917349	0.0019206
													ionicliquid	repeat3	0.0280329	0.0305596	0.917321	0.00192011
											deviation		ionicliquid	repeat4	0.0280265	0.0305533	0.917299	0.00191972
	Min - Contact Radius	Max - Contact Radius	Min - Volume	Max - Volume	Average - Surface Tension (fixed, mN/m)	StDev - Surface Tension (fixed, mN/m)	Average - Surface Tension (fixed, mN/m)	StDev - Surface Tension (fixed, mN/m)	Surface Tension Macro	StDev	cone	pyramid	ionicliquid	repeat5	0.0280281	0.0305549	0.917305	0.00191982
Liquid	Pyramid	Pyramid	Pyramid	Pyramid	Pyramid	Pyramid	Cone	Cone
Glycerol	2.44721e-06	1.25996e-05	2.82542e-18	3.31031e-16	54.2009	4.2514	64.4323	3.90305	59.539	0.249537	0.0821868	-0.089656
Ionic liquid	5.15621e-06	9.92762e-06	3.07251e-17	3.073e-16	31.485	0.482595	38.6926	0.593038	30.04	0.0985256	0.288037	0.0481012
Mineral oil	4.49633e-06	8.49028e-06	3.05323e-17	1.31822e-16	28.4223	1.37354	30.286	3.61073	28.3968	0.0346911	0.0665271	0.000896459
	4.89442e-06	2.51992e-05												Data
	1.03124e-05	1.98552e-05											Column N	Average - Surface tension (actual)	Average - Surface tension (actual)
	8.99266e-06	1.69806e-05											3.05323e-17	7.05482e-07	#VALUE!	59.539	0.249537
													3.07251e-17	7.30823e-07	#VALUE!	28.0761	0.0985256
													ionicliquid	0.0280761	9.85256e-05	28.3968	0.0346911
													mineraloil	0.0284209	1.17169e-06
													Total Min - Volume
													(empty)
													2.83466e-18	3.00106e-07	0
													Total Result	0.0179295	0.0142153
